# Supplementary material for: A new species and two new records of Goniothalamus (Annonaceae) from Lao PDR
Source: PhytoKeys. 2020 Jan 10;138:17–25. doi: 10.3897/phytokeys.138.38995 (PMC6968978; doi:10.3897/phytokeys.138.38995)
Supplement: XML Treatment for Goniothalamus saccopetaloides [file phytokeys.138.38995-treatment1.xml]

<!DOCTYPE tp:taxon-treatment
  PUBLIC "-//TaxonX//DTD Taxonomic Treatment Publishing DTD v0 20100105//EN" "tax-treatment-NSO.dtd">
<tp:taxon-treatment xmlns:tp="http://www.plazi.org/taxpub"><tp:treatment-meta><kwd-group><label>Taxon classification</label><kwd><named-content xmlns:xlink="http://www.w3.org/1999/xlink" content-type="kingdom">Plantae</named-content></kwd><kwd><named-content xmlns:xlink="http://www.w3.org/1999/xlink" content-type="order">Magnoliales</named-content></kwd><kwd><named-content xmlns:xlink="http://www.w3.org/1999/xlink" content-type="family">Annonaceae</named-content></kwd></kwd-group><mixed-citation publication-type="journal"><person-group><name><surname>Yang</surname><given-names>Bin</given-names></name><name><surname>Zhu</surname><given-names>Ren-Bin</given-names></name><name><surname>Ding</surname><given-names>Hong-Bo</given-names></name><name><surname>Bouamanivong</surname><given-names>Somsanith</given-names></name><name><surname>Tan</surname><given-names>Yun-Hong</given-names></name></person-group><article-title>A new species and two new records of <italic><tp:taxon-name><tp:taxon-name-part taxon-name-part-type="genus" reg="Goniothalamus">Goniothalamus</tp:taxon-name-part></tp:taxon-name></italic> (<tp:taxon-name><tp:taxon-name-part taxon-name-part-type="family">Annonaceae</tp:taxon-name-part></tp:taxon-name>) from Lao PDR</article-title><source>PhytoKeys</source><day>10</day><month>1</month><year>2020</year><volume>138</volume><fpage>17</fpage><lpage>25</lpage><pub-id pub-id-type="doi">10.3897/phytokeys.138.38995</pub-id></mixed-citation></tp:treatment-meta><tp:nomenclature><tp:taxon-name><object-id xmlns:xlink="http://www.w3.org/1999/xlink" content-type="arpha" xlink:type="simple">56536A30-729B-51A7-9331-CB3A06E284C4</object-id>
            <tp:taxon-name-part taxon-name-part-type="genus" reg="Goniothalamus">Goniothalamus</tp:taxon-name-part>
            <tp:taxon-name-part taxon-name-part-type="species" reg="saccopetaloides">saccopetaloides</tp:taxon-name-part>
            <object-id xmlns:xlink="http://www.w3.org/1999/xlink" content-type="ipni" xlink:type="simple">urn:lsid:ipni.org:names:77204192-1</object-id>
          </tp:taxon-name><tp:taxon-authority>Y.H.Tan &amp; Bin Yang</tp:taxon-authority><tp:taxon-status xmlns:xlink="http://www.w3.org/1999/xlink" xlink:type="simple">sp. nov.</tp:taxon-status><xref ref-type="fig" rid="F1">Fig. 1</xref></tp:nomenclature><tp:treatment-sec sec-type="diagnosis" id="SECID0E4IAC"><title>Diagnosis.</title><p><italic><tp:taxon-name><tp:taxon-name-part taxon-name-part-type="genus" reg="Goniothalamus">Goniothalamus</tp:taxon-name-part> <tp:taxon-name-part taxon-name-part-type="species" reg="saccopetaloides">saccopetaloides</tp:taxon-name-part></tp:taxon-name></italic> is morphologically similar to <italic><tp:taxon-name><tp:taxon-name-part taxon-name-part-type="genus" reg="Goniothalamus">G.</tp:taxon-name-part> <tp:taxon-name-part taxon-name-part-type="species" reg="yunnanensis">yunnanensis</tp:taxon-name-part></tp:taxon-name></italic> W.T. Wang with elliptic-oblong to oblong leaf blades and broadly lanceolate, pinkish orange to reddish brown outer petals, but easily distinguished by having almost fleshy, involute, saccate outer petals, subglobose and single seeded monocarps.</p></tp:treatment-sec><tp:treatment-sec sec-type="material" id="SECID0EZJAC"><title>Type.</title><p>Lao PDR. Specific location unknown. Voucher from a cultivated plant at the Xishuangbanna Tropical Botanical Garden, Chinese Academy of Sciences, 2 May 2019, <italic>B. Yang</italic>, <italic><abbrev xmlns:xlink="http://www.w3.org/1999/xlink" content-type="institution" xlink:title="Xishuangbanna Tropical Botanical Garden" id="ABBRID0ECKAC" xlink:type="simple">XTBG</abbrev>-0054</italic> (holotype, HITBC!).</p></tp:treatment-sec><tp:treatment-sec sec-type="description" id="SECID0EIKAC"><title>Description.</title><p>Shrub to small tree, to 3 m tall. Young branches glabrous. Leaf laminas 15.5–27.8 cm long, 4.5–8.2 cm wide, length/width ratio ca. 3.4, elliptic-oblong to oblong, apex acuminate, base cuneate to attenuate, papyraceous, glabrous abaxially and adaxially; midrib glabrous and (strong) prominent abaxially, glabrous and impressed adaxially; secondary veins 13–18 pairs, (slightly) impressed adaxially; tertiary veins percurrent, distinct; petioles 5–12 mm long, 2–3 mm in diameter, glabrous. Flowers 1–7, often on the main trunk (cauliflory) and on older branches (ramiflory), pendents; flowering pedicels 2–5 mm long, sparsely hairy; pedicel bracts 3–6, 1–2 mm long. Sepals 5–6 mm long, 5–7 mm wide, basally connate, apex acuminate, broad ovate, puberulous abaxially, glabrous adaxially, greenish-yellow, venation longitudinal slightly conspicuous adaxially, indistinct abaxially. Outer petals 1.4–2.7 cm long, 0.7–1.2 mm wide, length/width ratio 1.6–3.0, almost fleshy, involute, saccate, elliptic lanceolate to broadly lanceolate, sparsely puberulous abaxially, subglabrous adaxially, yellowish green in young stage, pinkish orange to reddish brown in mature stage, venation slightly distinct adaxially, occasionally slightly distinct abaxially. Inner petals 6.5–12 mm long, 5–10 mm wide, length/width ratio 1.1–2.2, broadly ovate to obovate, sparsely puberulous abaxially, pubescent adaxially, yellowish green in young stage, pinkish orange to reddish brown in mature stage, base attenuate to a 2–3 mm claw. Stamens ca. 80 per flower, 1.2–1.5 mm long, 0.6–0.7 mm wide; connectives truncate. Carpels 18–22 per flower, ovary 1.5–2 mm long, light green, with white hairs; stigma and style 2–3 mm long, glabrous. Immature fruits green, with small white dots, mature fruits orange to red; fruiting pedicels 3–5 mm long, 1.5–2 mm in diameter, subglabrous. Monocarps one seeded, 12–13 mm long, 9–11 mm wide, length/width ratio 1.2–1.3, subglobose to ellipsoid, base and apex rounded, smooth, subglabrous, glossy, pericarp medium-thick, ca. 1.5 mm thick, stipes subsessile to 1.5 mm long, ca. 2 mm in diameter, glabrous. Seeds 9–10 mm long, ca. 7 mm wide, length/width ratio 1.3–1.4, ellipsoids, testa slightly rugose, dark brown to black brown, aril orange.</p><fig id="F1" position="float" orientation="portrait"><object-id xmlns:xlink="http://www.w3.org/1999/xlink" content-type="doi" xlink:type="simple">10.3897/phytokeys..38995.figure1</object-id><object-id xmlns:xlink="http://www.w3.org/1999/xlink" content-type="arpha" xlink:type="simple">FBF93B67-3756-575F-8DCC-24153BD26D5E</object-id><label>Figure 1.</label><caption><p><italic><tp:taxon-name><tp:taxon-name-part taxon-name-part-type="genus" reg="Goniothalamus">Goniothalamus</tp:taxon-name-part> <tp:taxon-name-part taxon-name-part-type="species" reg="saccopetaloides">saccopetaloides</tp:taxon-name-part></tp:taxon-name></italic> Y.H.Tan &amp; Bin Yang, sp. nov. <bold>A</bold> habit <bold>B</bold> leafy branch <bold>C</bold> flowers on main trunk <bold>D</bold> fruits on main trunk <bold>E</bold> leaves (adaxial and abaxial surface) <bold>F</bold> flowers <bold>G–H</bold> dissected flowers <bold>I</bold> carpels <bold>J</bold> longitudinally dissected monocarp <bold>K</bold> seeds. Photographed by R.B. Zhu and B. Yang.</p></caption><graphic xmlns:xlink="http://www.w3.org/1999/xlink" xlink:href="phytokeys-138-017-g001.jpg" position="float" orientation="portrait" xlink:type="simple" id="oo_370038.jpg"><uri content-type="original_file" xlink:type="simple">https://binary.pensoft.net/fig/370038</uri></graphic></fig></tp:treatment-sec><tp:treatment-sec sec-type="etymology" id="SECID0EZLAC"><title>Etymology.</title><p>The new species is named after its saccate and almost fleshy outer petals.</p></tp:treatment-sec><tp:treatment-sec sec-type="phenology" id="SECID0E5LAC"><title>Phenology.</title><p><italic><tp:taxon-name><tp:taxon-name-part taxon-name-part-type="genus" reg="Goniothalamus">Goniothalamus</tp:taxon-name-part> <tp:taxon-name-part taxon-name-part-type="species" reg="saccopetaloides">saccopetaloides</tp:taxon-name-part></tp:taxon-name></italic> has been observed in flowers from the end of March to May and in fruits from July to September.</p></tp:treatment-sec><tp:treatment-sec sec-type="distribution" id="SECID0EPMAC"><title>Distribution and habitat.</title><p><italic><tp:taxon-name><tp:taxon-name-part taxon-name-part-type="genus" reg="Goniothalamus">G.</tp:taxon-name-part> <tp:taxon-name-part taxon-name-part-type="species" reg="saccopetaloides">saccopetaloides</tp:taxon-name-part></tp:taxon-name></italic> was originally distributed in Laos; the exact location and its wild habitat remains unknown. Additional collections in the future may help to clarify its full distribution.</p></tp:treatment-sec><tp:treatment-sec sec-type="conservation status" id="SECID0EANAC"><title>Conservation status.</title><p>Due to insufficient field surveys so far, very limited details about its natural distribution and population status are currently known. Further investigation is required to determine more distribution sites and conservation status of the new species; at this moment we consider it as data deficient (DD) according to the IUCN Red List Categories (<xref ref-type="bibr" rid="B1">IUCN 2012</xref>).</p></tp:treatment-sec><tp:treatment-sec sec-type="Additional specimen examined" id="SECID0EKNAC"><title>Additional specimen examined</title><p>(paratype). Lao PDR. Specific location unknown. Voucher from the cultivated plants at the Xishuangbanna Tropical Botanical Garden, Chinese Academy of Sciences, 2 May 2019, <italic>B. Yang</italic>, <italic><abbrev xmlns:xlink="http://www.w3.org/1999/xlink" content-type="institution" xlink:title="Xishuangbanna Tropical Botanical Garden" id="ABBRID0ETNAC" xlink:type="simple">XTBG</abbrev>-0055</italic> (HITBC!).</p></tp:treatment-sec><tp:treatment-sec sec-type="notes" id="SECID0EZNAC"><title>Notes.</title><p><italic><tp:taxon-name><tp:taxon-name-part taxon-name-part-type="genus" reg="Goniothalamus">Goniothalamus</tp:taxon-name-part> <tp:taxon-name-part taxon-name-part-type="species" reg="saccopetaloides">saccopetaloides</tp:taxon-name-part></tp:taxon-name></italic> is morphologically similar to <italic><tp:taxon-name><tp:taxon-name-part taxon-name-part-type="genus" reg="Goniothalamus">G.</tp:taxon-name-part> <tp:taxon-name-part taxon-name-part-type="species" reg="yunnanensis">yunnanensis</tp:taxon-name-part></tp:taxon-name></italic>; however, in addition to the description in the diagnosis, the two species can be easily distinguished by other characters. <italic><tp:taxon-name><tp:taxon-name-part taxon-name-part-type="genus" reg="Goniothalamus">Goniothalamus</tp:taxon-name-part> <tp:taxon-name-part taxon-name-part-type="species" reg="saccopetaloides">saccopetaloides</tp:taxon-name-part></tp:taxon-name></italic> has 1 to 7 flowers, often on the main trunk (cauliflory) and on older branches (ramiflory), scarcely on young growth, whereas <italic><tp:taxon-name><tp:taxon-name-part taxon-name-part-type="genus" reg="Goniothalamus">G.</tp:taxon-name-part> <tp:taxon-name-part taxon-name-part-type="species" reg="yunnanensis">yunnanensis</tp:taxon-name-part></tp:taxon-name></italic> has 1 to 2 flowers, axillary, often on young growth, sometimes from leafless nodes (<xref ref-type="bibr" rid="B3">Li et al. 2011</xref>). Moreover, <italic><tp:taxon-name><tp:taxon-name-part taxon-name-part-type="genus" reg="Goniothalamus">G.</tp:taxon-name-part> <tp:taxon-name-part taxon-name-part-type="species" reg="saccopetaloides">saccopetaloides</tp:taxon-name-part></tp:taxon-name></italic> has one ovule per carpel, subglobose monocarps and seeds with rounded apices, and <italic><tp:taxon-name><tp:taxon-name-part taxon-name-part-type="genus" reg="Goniothalamus">G.</tp:taxon-name-part> <tp:taxon-name-part taxon-name-part-type="species" reg="yunnanensis">yunnanensis</tp:taxon-name-part></tp:taxon-name></italic> has 2 ovules per carpel, ellipsoid monocarps and seeds with acute apices (<xref ref-type="bibr" rid="B3">Li et al. 2011</xref>).</p></tp:treatment-sec><ref-list><ref id="B1"><mixed-citation xmlns:xlink="http://www.w3.org/1999/xlink" xlink:type="simple"><institution xlink:type="simple">IUCN</institution> (<year>2012</year>) IUCN Red List Categories and Criteria, Version 3.1 (2<sup>nd</sup> edn). Gland and Cambridge, 32 pp.</mixed-citation></ref><ref id="B3"><mixed-citation xmlns:xlink="http://www.w3.org/1999/xlink" xlink:type="simple"><person-group><name name-style="western"><surname>Li</surname><given-names>BT</given-names></name><name name-style="western"><surname>Gilbert</surname><given-names>MG</given-names></name><name name-style="western"><surname>Schatz</surname><given-names>G</given-names></name></person-group> (<year>2011</year>) <article-title><italic><tp:taxon-name><tp:taxon-name-part taxon-name-part-type="genus">Goniothalamus</tp:taxon-name-part></tp:taxon-name></italic>.</article-title> In: <person-group><name name-style="western"><surname>Wu</surname><given-names>ZH</given-names></name><name name-style="western"><surname>Raven</surname><given-names>PH</given-names></name><name name-style="western"><surname>Hong</surname><given-names>DY</given-names></name></person-group> (<role>Eds</role>) <issue-title>Flora of China (Vol.</issue-title><source>19). Science Press, Beijing, and Missouri Botanical Garden Press, St. Louis</source>, <fpage>684</fpage>–<lpage>687</lpage>.</mixed-citation></ref></ref-list></tp:taxon-treatment>
