# Supplementary material for: A new species and two new records of Goniothalamus (Annonaceae) from Lao PDR
Source: PhytoKeys. 2020 Jan 10;138:17–25. doi: 10.3897/phytokeys.138.38995 (PMC6968978; doi:10.3897/phytokeys.138.38995)
Supplement: XML Treatment for Goniothalamus calvicarpus [file phytokeys.138.38995-treatment2.xml]

<!DOCTYPE tp:taxon-treatment
  PUBLIC "-//TaxonX//DTD Taxonomic Treatment Publishing DTD v0 20100105//EN" "tax-treatment-NSO.dtd">
<tp:taxon-treatment xmlns:tp="http://www.plazi.org/taxpub"><tp:treatment-meta><kwd-group><label>Taxon classification</label><kwd><named-content xmlns:xlink="http://www.w3.org/1999/xlink" content-type="kingdom">Plantae</named-content></kwd><kwd><named-content xmlns:xlink="http://www.w3.org/1999/xlink" content-type="order">Magnoliales</named-content></kwd><kwd><named-content xmlns:xlink="http://www.w3.org/1999/xlink" content-type="family">Annonaceae</named-content></kwd></kwd-group><mixed-citation publication-type="journal"><person-group><name><surname>Yang</surname><given-names>Bin</given-names></name><name><surname>Zhu</surname><given-names>Ren-Bin</given-names></name><name><surname>Ding</surname><given-names>Hong-Bo</given-names></name><name><surname>Bouamanivong</surname><given-names>Somsanith</given-names></name><name><surname>Tan</surname><given-names>Yun-Hong</given-names></name></person-group><article-title>A new species and two new records of <italic><tp:taxon-name><tp:taxon-name-part taxon-name-part-type="genus" reg="Goniothalamus">Goniothalamus</tp:taxon-name-part></tp:taxon-name></italic> (<tp:taxon-name><tp:taxon-name-part taxon-name-part-type="family">Annonaceae</tp:taxon-name-part></tp:taxon-name>) from Lao PDR</article-title><source>PhytoKeys</source><day>10</day><month>1</month><year>2020</year><volume>138</volume><fpage>17</fpage><lpage>25</lpage><pub-id pub-id-type="doi">10.3897/phytokeys.138.38995</pub-id></mixed-citation></tp:treatment-meta><tp:nomenclature><tp:taxon-name><object-id xmlns:xlink="http://www.w3.org/1999/xlink" content-type="arpha" xlink:type="simple">C7098EDB-8FF0-5F9D-BFAE-BD155DF41F26</object-id>
            <tp:taxon-name-part taxon-name-part-type="genus" reg="Goniothalamus">Goniothalamus</tp:taxon-name-part>
            <tp:taxon-name-part taxon-name-part-type="species" reg="calvicarpus">calvicarpus</tp:taxon-name-part>
          </tp:taxon-name><tp:taxon-authority>Craib</tp:taxon-authority><xref ref-type="fig" rid="F2">Fig. 2 (A–D)</xref><tp:nomenclature-citation-list><tp:nomenclature-citation><tp:taxon-name>
                <tp:taxon-name-part taxon-name-part-type="genus" reg="Goniothalamus">Goniothalamus</tp:taxon-name-part> <tp:taxon-name-part taxon-name-part-type="species" reg="calvicarpus">calvicarpus</tp:taxon-name-part></tp:taxon-name><comment>Craib, Bull. Misc. Inform. Kew. 1922: 227 (1922). – TYPE: Thailand: Sukotai, Kao Luang, Sukhothai Province, Northern Thailand, 4 May 1922, <italic>A.F.G. Kerr 5946</italic> (holotype: K!; isotypes: BK!, BM!).</comment></tp:nomenclature-citation></tp:nomenclature-citation-list></tp:nomenclature><tp:treatment-sec sec-type="distribution" id="SECID0EHCAE"><title>Distribution and habitat.</title><p>Thailand (<xref ref-type="bibr" rid="B6">Saunders and Chalermglin 2008</xref>), China (<xref ref-type="bibr" rid="B3">Li et al. 2011</xref>) and Northern Laos (Luang Namtha Province), mountain slopes, 800–1500 m.</p></tp:treatment-sec><tp:treatment-sec sec-type="material" id="SECID0EVCAE"><title>Specimens examined.</title><p>Laos: Tha Se Village, Nam Ha National Biodiversity Conservation Area, Luang Namtha Province, Northern Laos, tropical lower montane forest, 938 m, <named-content xmlns:xlink="http://www.w3.org/1999/xlink" content-type="dwc:verbatimCoordinates" xlink:type="simple"><named-content content-type="geo-json" specific-use="{&#34;type&#34;:&#34;Point&#34;,&#34;coordinates&#34;:[101.263347,20.833172]}" id="NCID0E5CAE" xlink:type="simple">20°49'59.42"N, 101°15'48.05"E</named-content></named-content>, 21 Oct 2018, <italic>Y.H. Tan et al.</italic>, <italic>L0757</italic> (HITBC); idem, 21 Oct 2018, <italic>Y.H. Tan et al.</italic>, <italic>L0764</italic> (HITBC); idem, 26 Mar 2018, <italic>Y.H. Tan et al.</italic>, <italic>L0183</italic> (HITBC); Nam Sing Village, Nam Ha National Biodiversity Conservation Area, Luang Namtha Province, Northern Laos, stone forest, 900 m, <named-content xmlns:xlink="http://www.w3.org/1999/xlink" content-type="dwc:verbatimCoordinates" xlink:type="simple"><named-content content-type="geo-json" specific-use="{&#34;type&#34;:&#34;Point&#34;,&#34;coordinates&#34;:[101.202222,20.752500]}" id="NCID0ESDAE" xlink:type="simple">20°45'09"N, 101°12'08"E</named-content></named-content>, 25 Mar 2018, <italic>Y.H. Tan et al.</italic>, <italic>L0153</italic> (HITBC).</p><fig id="F2" position="float" orientation="portrait"><object-id xmlns:xlink="http://www.w3.org/1999/xlink" content-type="doi" xlink:type="simple">10.3897/phytokeys..38995.figure2</object-id><object-id xmlns:xlink="http://www.w3.org/1999/xlink" content-type="arpha" xlink:type="simple">8ABC5EED-1504-5997-BD17-11D0E3E7F24F</object-id><label>Figure 2.</label><caption><p><italic><tp:taxon-name><tp:taxon-name-part taxon-name-part-type="genus" reg="Goniothalamus">Goniothalamus</tp:taxon-name-part> <tp:taxon-name-part taxon-name-part-type="species" reg="calvicarpu">calvicarpu</tp:taxon-name-part></tp:taxon-name></italic>s Craib <bold>A</bold> leafy branch <bold>B</bold> leaves (abaxial) <bold>C</bold> fruit <bold>D</bold> flower (epibiotic sepels); <italic><tp:taxon-name><tp:taxon-name-part taxon-name-part-type="genus" reg="Goniothalamus">Goniothalamus</tp:taxon-name-part> <tp:taxon-name-part taxon-name-part-type="species" reg="cheliensis">cheliensis</tp:taxon-name-part></tp:taxon-name></italic> Hu <bold>E</bold> leafy branch <bold>F</bold> leaves (abaxial) <bold>G</bold> flower <bold>H</bold> flower (picked petals, showing stamens and carpels) <bold>I</bold> dissected flowers. Photographed by H.B. Ding.</p></caption><graphic xmlns:xlink="http://www.w3.org/1999/xlink" xlink:href="phytokeys-138-017-g002.jpg" position="float" orientation="portrait" xlink:type="simple" id="oo_370039.jpg"><uri content-type="original_file" xlink:type="simple">https://binary.pensoft.net/fig/370039</uri></graphic></fig></tp:treatment-sec><tp:treatment-sec sec-type="notes" id="SECID0EQFAE"><title>Notes.</title><p>There has been considerable taxonomic confusion between <italic><tp:taxon-name><tp:taxon-name-part taxon-name-part-type="genus" reg="Goniothalamus">G.</tp:taxon-name-part> <tp:taxon-name-part taxon-name-part-type="species" reg="calvicarpus">calvicarpus</tp:taxon-name-part></tp:taxon-name></italic> and <italic><tp:taxon-name><tp:taxon-name-part taxon-name-part-type="genus" reg="Goniothalamus">G.</tp:taxon-name-part> <tp:taxon-name-part taxon-name-part-type="species" reg="griffithii">griffithii</tp:taxon-name-part></tp:taxon-name></italic> Hook. f. &amp; Thomson (<xref ref-type="bibr" rid="B6">Saunders and Chalermglin 2008</xref>), the Chinese material identified as <italic><tp:taxon-name><tp:taxon-name-part taxon-name-part-type="genus" reg="Goniothalamus">G.</tp:taxon-name-part> <tp:taxon-name-part taxon-name-part-type="species" reg="griffithii">griffithii</tp:taxon-name-part></tp:taxon-name></italic> to be more correctly placed in <italic><tp:taxon-name><tp:taxon-name-part taxon-name-part-type="genus" reg="Goniothalamus">G.</tp:taxon-name-part> <tp:taxon-name-part taxon-name-part-type="species" reg="calvicarpus">calvicarpus</tp:taxon-name-part></tp:taxon-name></italic> (<xref ref-type="bibr" rid="B6">Saunders and Chalermglin 2008</xref>; <xref ref-type="bibr" rid="B3">Li et al. 2011</xref>). <italic><tp:taxon-name><tp:taxon-name-part taxon-name-part-type="genus" reg="Goniothalamus">Goniothalamus</tp:taxon-name-part> <tp:taxon-name-part taxon-name-part-type="species" reg="calvicarpus">calvicarpus</tp:taxon-name-part></tp:taxon-name></italic> is relatively widely distributed in the lower mountain evergreen forest in Xishuangbanna, southern Yunnan, compared with our materials collected in Northern Laos, the characters of flowers and fruits are exactly in line with <italic><tp:taxon-name><tp:taxon-name-part taxon-name-part-type="genus" reg="Goniothalamus">G.</tp:taxon-name-part> <tp:taxon-name-part taxon-name-part-type="species" reg="calvicarpus">calvicarpus</tp:taxon-name-part></tp:taxon-name></italic>; it is also not very hard to encounter around the adjacent areas in Northern Laos bordering southern Yunnan.</p></tp:treatment-sec><ref-list><ref id="B6"><mixed-citation xmlns:xlink="http://www.w3.org/1999/xlink" xlink:type="simple"><person-group><name name-style="western"><surname>Saunders</surname><given-names>RMK</given-names></name><name name-style="western"><surname>Chalermglin</surname><given-names>P</given-names></name></person-group> (<year>2008</year>) <article-title>A synopsis of <italic><tp:taxon-name><tp:taxon-name-part taxon-name-part-type="genus">Goniothalamus</tp:taxon-name-part></tp:taxon-name></italic> species (<tp:taxon-name><tp:taxon-name-part taxon-name-part-type="family">Annonaceae</tp:taxon-name-part></tp:taxon-name>) in Thailand, with description of three new species.</article-title><source>Botanical Journal of the Linnean Society</source><volume>156</volume>(<issue>3</issue>): <fpage>355</fpage>–<lpage>384</lpage>. <ext-link xlink:type="simple" ext-link-type="doi" xlink:href="10.1111/j.1095-8339.2007.00762.x">https://doi.org/10.1111/j.1095-8339.2007.00762.x</ext-link></mixed-citation></ref><ref id="B3"><mixed-citation xmlns:xlink="http://www.w3.org/1999/xlink" xlink:type="simple"><person-group><name name-style="western"><surname>Li</surname><given-names>BT</given-names></name><name name-style="western"><surname>Gilbert</surname><given-names>MG</given-names></name><name name-style="western"><surname>Schatz</surname><given-names>G</given-names></name></person-group> (<year>2011</year>) <article-title><italic><tp:taxon-name><tp:taxon-name-part taxon-name-part-type="genus">Goniothalamus</tp:taxon-name-part></tp:taxon-name></italic>.</article-title> In: <person-group><name name-style="western"><surname>Wu</surname><given-names>ZH</given-names></name><name name-style="western"><surname>Raven</surname><given-names>PH</given-names></name><name name-style="western"><surname>Hong</surname><given-names>DY</given-names></name></person-group> (<role>Eds</role>) <issue-title>Flora of China (Vol.</issue-title><source>19). Science Press, Beijing, and Missouri Botanical Garden Press, St. Louis</source>, <fpage>684</fpage>–<lpage>687</lpage>.</mixed-citation></ref></ref-list></tp:taxon-treatment>
