# Supplementary material for: A new species and two new records of Goniothalamus (Annonaceae) from Lao PDR
Source: PhytoKeys. 2020 Jan 10;138:17–25. doi: 10.3897/phytokeys.138.38995 (PMC6968978; doi:10.3897/phytokeys.138.38995)
Supplement: XML Treatment for Goniothalamus cheliensis [file phytokeys.138.38995-treatment3.xml]

<!DOCTYPE tp:taxon-treatment
  PUBLIC "-//TaxonX//DTD Taxonomic Treatment Publishing DTD v0 20100105//EN" "tax-treatment-NSO.dtd">
<tp:taxon-treatment xmlns:tp="http://www.plazi.org/taxpub"><tp:treatment-meta><kwd-group><label>Taxon classification</label><kwd><named-content xmlns:xlink="http://www.w3.org/1999/xlink" content-type="kingdom">Plantae</named-content></kwd><kwd><named-content xmlns:xlink="http://www.w3.org/1999/xlink" content-type="order">Magnoliales</named-content></kwd><kwd><named-content xmlns:xlink="http://www.w3.org/1999/xlink" content-type="family">Annonaceae</named-content></kwd></kwd-group><mixed-citation publication-type="journal"><person-group><name><surname>Yang</surname><given-names>Bin</given-names></name><name><surname>Zhu</surname><given-names>Ren-Bin</given-names></name><name><surname>Ding</surname><given-names>Hong-Bo</given-names></name><name><surname>Bouamanivong</surname><given-names>Somsanith</given-names></name><name><surname>Tan</surname><given-names>Yun-Hong</given-names></name></person-group><article-title>A new species and two new records of <italic><tp:taxon-name><tp:taxon-name-part taxon-name-part-type="genus" reg="Goniothalamus">Goniothalamus</tp:taxon-name-part></tp:taxon-name></italic> (<tp:taxon-name><tp:taxon-name-part taxon-name-part-type="family">Annonaceae</tp:taxon-name-part></tp:taxon-name>) from Lao PDR</article-title><source>PhytoKeys</source><day>10</day><month>1</month><year>2020</year><volume>138</volume><fpage>17</fpage><lpage>25</lpage><pub-id pub-id-type="doi">10.3897/phytokeys.138.38995</pub-id></mixed-citation></tp:treatment-meta><tp:nomenclature><tp:taxon-name><object-id xmlns:xlink="http://www.w3.org/1999/xlink" content-type="arpha" xlink:type="simple">CC3F30EC-3E58-5C86-8E4A-2A919DEC96EA</object-id>
            <tp:taxon-name-part taxon-name-part-type="genus" reg="Goniothalamus">Goniothalamus</tp:taxon-name-part>
            <tp:taxon-name-part taxon-name-part-type="species" reg="cheliensis">cheliensis</tp:taxon-name-part>
          </tp:taxon-name><tp:taxon-authority>Hu</tp:taxon-authority><xref ref-type="fig" rid="F2">Fig. 2 (E–I)</xref><tp:nomenclature-citation-list><tp:nomenclature-citation><tp:taxon-name>
                <tp:taxon-name-part taxon-name-part-type="genus" reg="Goniothalamus">Goniothalamus</tp:taxon-name-part> <tp:taxon-name-part taxon-name-part-type="species" reg="cheliensis">cheliensis</tp:taxon-name-part></tp:taxon-name><comment>Hu, Bull. Fan Mem. Inst. Biol. 10: 122 (1940). – TYPE: China: Che-Li Hsien, Maan-Shang, Yunnan, Sep. 1936, <italic>C.W. Wang 78573</italic> (holotype: TAI!, isotypes: A!, IBSC!].</comment></tp:nomenclature-citation></tp:nomenclature-citation-list></tp:nomenclature><tp:treatment-sec sec-type="distribution" id="SECID0E4JAE"><title>Distribution and habitat.</title><p>Northern Thailand (<xref ref-type="bibr" rid="B6">Saunders and Chalermglin 2008</xref>), China (<xref ref-type="bibr" rid="B3">Li et al. 2011</xref>) and Northern Laos (Oudomxay Province), Montane forests; 1000–1500 m.</p></tp:treatment-sec><tp:treatment-sec sec-type="material" id="SECID0ELKAE"><title>Specimens examined.</title><p>Laos: Maung Xai, Phou Hin Phee National Biodiversity Conservation Area, Oudomxay province, 1357 m, <named-content xmlns:xlink="http://www.w3.org/1999/xlink" content-type="dwc:verbatimCoordinates" xlink:type="simple"><named-content content-type="geo-json" specific-use="{&#34;type&#34;:&#34;Point&#34;,&#34;coordinates&#34;:[102.146281,20.721978]}" id="NCID0EUKAE" xlink:type="simple">20°43'19.12"N, 102°08'46.61"E</named-content></named-content>, 30 March 2018, <italic>Y.H. Tan et al.</italic>, <italic>L0350</italic> (HITBC); ibdem, 1372 m, <named-content xmlns:xlink="http://www.w3.org/1999/xlink" content-type="dwc:verbatimCoordinates" xlink:type="simple"><named-content content-type="geo-json" specific-use="{&#34;type&#34;:&#34;Point&#34;,&#34;coordinates&#34;:[102.146475,20.721733]}" id="NCID0EALAE" xlink:type="simple">20°43'18.24"N, 102°08'47.31"E</named-content></named-content>, 30 March 2018, <italic>Y.H. Tan et al.</italic>, <italic>L0351</italic> (HITBC).</p></tp:treatment-sec><tp:treatment-sec sec-type="notes" id="SECID0EJLAE"><title>Notes.</title><p><italic><tp:taxon-name><tp:taxon-name-part taxon-name-part-type="genus" reg="Goniothalamus">Goniothalamus</tp:taxon-name-part> <tp:taxon-name-part taxon-name-part-type="species" reg="cheliensis">cheliensis</tp:taxon-name-part></tp:taxon-name></italic> is a very distinctive species, with leaves, flowers and fruits very large and densely rust-colored hirsute (<xref ref-type="bibr" rid="B6">Saunders and Chalermglin 2008</xref>), according to our personal observation, the monocarps of <italic><tp:taxon-name><tp:taxon-name-part taxon-name-part-type="genus" reg="Goniothalamus">G.</tp:taxon-name-part> <tp:taxon-name-part taxon-name-part-type="species" reg="cheliensis">cheliensis</tp:taxon-name-part></tp:taxon-name></italic> can be up to 15 cm long.</p><p>With the addition of <italic><tp:taxon-name><tp:taxon-name-part taxon-name-part-type="genus" reg="Goniothalamus">Goniothalamus</tp:taxon-name-part> <tp:taxon-name-part taxon-name-part-type="species" reg="saccopetaloides">saccopetaloides</tp:taxon-name-part></tp:taxon-name></italic>, <italic><tp:taxon-name><tp:taxon-name-part taxon-name-part-type="genus" reg="Goniothalamus">Goniothalamus</tp:taxon-name-part> <tp:taxon-name-part taxon-name-part-type="species" reg="cheliensis">cheliensis</tp:taxon-name-part></tp:taxon-name></italic>, and <italic><tp:taxon-name><tp:taxon-name-part taxon-name-part-type="genus" reg="Goniothalamus">Goniothalamus</tp:taxon-name-part> <tp:taxon-name-part taxon-name-part-type="species" reg="calvicarpus">calvicarpus</tp:taxon-name-part></tp:taxon-name></italic>, seven species are currently recognized in Laos (<xref ref-type="bibr" rid="B5">Newman et al. 2007</xref>; <xref ref-type="bibr" rid="B6">Saunders and Chalermglin 2008</xref>; <xref ref-type="bibr" rid="B3">Li et al. 2011</xref>; <xref ref-type="bibr" rid="B2">Lee 2016</xref>). A key is provided below to further elucidate the morphological differences among the species occurring in Laos.</p><sec sec-type="Key to the Goniothalamus species in Laos and along with G. yunnanensis" id="SECID0E3NAE"><title>Key to the <italic><tp:taxon-name><tp:taxon-name-part taxon-name-part-type="genus" reg="Goniothalamus">Goniothalamus</tp:taxon-name-part></tp:taxon-name></italic> species in Laos and along with <italic><tp:taxon-name><tp:taxon-name-part taxon-name-part-type="genus" reg="Goniothalamus">G.</tp:taxon-name-part> <tp:taxon-name-part taxon-name-part-type="species" reg="yunnanensis">yunnanensis</tp:taxon-name-part></tp:taxon-name></italic></title><table-wrap content-type="key" position="anchor" orientation="portrait"><table id="TID0E2OAC" rules="all"><tbody><tr><td rowspan="1" colspan="1">1</td><td rowspan="1" colspan="1">Young branches densely hairy to velutinous, leaf midrib and petiole (very densely) hairy abaxially</td><td rowspan="1" colspan="1">
                        <bold>2</bold>
                      </td></tr><tr><td rowspan="1" colspan="1">–</td><td rowspan="1" colspan="1">Young branches glabrous, leaf midrib and petiole glabrous to sparsely hairy abaxially</td><td rowspan="1" colspan="1">
                        <bold>3</bold>
                      </td></tr><tr><td rowspan="1" colspan="1">2</td><td rowspan="1" colspan="1">Leaf blade 50–76 × 13–22 cm, stamen connectives apiculate, monocarps oblong, 3–15 cm long and densely hairy</td><td rowspan="1" colspan="1">
                        <bold><italic><tp:taxon-name><tp:taxon-name-part taxon-name-part-type="genus" reg="Goniothalamus">G.</tp:taxon-name-part> <tp:taxon-name-part taxon-name-part-type="species" reg="cheliensis">cheliensis</tp:taxon-name-part></tp:taxon-name></italic></bold>
                      </td></tr><tr><td rowspan="1" colspan="1">–</td><td rowspan="1" colspan="1">Leaf blade 12–17 × 3.7–4.7 cm, stamen connectives truncate, monocarps ovoid, less than 3 cm long and glabrous</td><td rowspan="1" colspan="1">
                        <bold><italic><tp:taxon-name><tp:taxon-name-part taxon-name-part-type="genus" reg="Goniothalamus">G.</tp:taxon-name-part> <tp:taxon-name-part taxon-name-part-type="species" reg="tamirensis">tamirensis</tp:taxon-name-part></tp:taxon-name></italic></bold>
                      </td></tr><tr><td rowspan="1" colspan="1">3</td><td rowspan="1" colspan="1">Adaxial surface of leaves with very prominent secondary and tertiary veins</td><td rowspan="1" colspan="1">
                        <bold>4</bold>
                      </td></tr><tr><td rowspan="1" colspan="1">–</td><td rowspan="1" colspan="1">Adaxial surface of leaves with impressed or only slightly prominent secondary and tertiary veins</td><td rowspan="1" colspan="1">
                        <bold>6</bold>
                      </td></tr><tr><td rowspan="1" colspan="1">4</td><td rowspan="1" colspan="1">Stamen connectives apiculate, sepals 11–18.5 mm long</td><td rowspan="1" colspan="1">
                        <bold><italic><tp:taxon-name><tp:taxon-name-part taxon-name-part-type="genus" reg="Goniothalamus">G.</tp:taxon-name-part> <tp:taxon-name-part taxon-name-part-type="species" reg="calvicarpus">calvicarpus</tp:taxon-name-part></tp:taxon-name></italic></bold>
                      </td></tr><tr><td rowspan="1" colspan="1">–</td><td rowspan="1" colspan="1">Stamen connectives truncate, sepals 5–8 mm long</td><td rowspan="1" colspan="1">
                        <bold>5</bold>
                      </td></tr><tr><td rowspan="1" colspan="1">5</td><td rowspan="1" colspan="1">Flowers on older branches and young growth, outer petals not fleshy, never involute, monocarps ellipsoid, 1.8–2.5 cm long, apex acute</td><td rowspan="1" colspan="1">
                        <bold><italic><tp:taxon-name><tp:taxon-name-part taxon-name-part-type="genus" reg="Goniothalamus">G.</tp:taxon-name-part> <tp:taxon-name-part taxon-name-part-type="species" reg="yunnanensis">yunnanensis</tp:taxon-name-part></tp:taxon-name></italic></bold>
                      </td></tr><tr><td rowspan="1" colspan="1">–</td><td rowspan="1" colspan="1">Flowers on main trunk and older branches, outer petals almost fleshy, involute, monocarps subglobose to ellipsoid, 1.2–1.3 cm long, apex rounded</td><td rowspan="1" colspan="1">
                        <bold><italic><tp:taxon-name><tp:taxon-name-part taxon-name-part-type="genus" reg="Goniothalamus">G.</tp:taxon-name-part> <tp:taxon-name-part taxon-name-part-type="species" reg="saccopetaloides">saccopetaloides</tp:taxon-name-part></tp:taxon-name></italic></bold>
                      </td></tr><tr><td rowspan="1" colspan="1">6</td><td rowspan="1" colspan="1">Ovules 8–10 per carpel, monocarps oblate, with its longitudinal ridge</td><td rowspan="1" colspan="1">
                        <bold><italic><tp:taxon-name><tp:taxon-name-part taxon-name-part-type="genus" reg="Goniothalamus">G.</tp:taxon-name-part> <tp:taxon-name-part taxon-name-part-type="species" reg="laoticus">laoticus</tp:taxon-name-part></tp:taxon-name></italic></bold>
                      </td></tr><tr><td rowspan="1" colspan="1">–</td><td rowspan="1" colspan="1">Ovules 1–2 per carpel, monocarps oblong-ellipsoid to ellipsoid, or elliptic-ovoid</td><td rowspan="1" colspan="1">
                        <bold>7</bold>
                      </td></tr><tr><td rowspan="1" colspan="1">7</td><td rowspan="1" colspan="1">Leaf blades with short to long acuminate apices, outer petal venation distinct, sparsely puberulous to glabrous abaxially</td><td rowspan="1" colspan="1">
                        <bold><italic><tp:taxon-name><tp:taxon-name-part taxon-name-part-type="genus" reg="Goniothalamus">G.</tp:taxon-name-part> <tp:taxon-name-part taxon-name-part-type="species" reg="repevensis">repevensis</tp:taxon-name-part></tp:taxon-name></italic></bold>
                      </td></tr><tr><td rowspan="1" colspan="1">–</td><td rowspan="1" colspan="1">Leaf blades with acute to attenuate apices, outer petal venation indistinct, hispidulous abaxially</td><td rowspan="1" colspan="1">
                        <bold><italic><tp:taxon-name><tp:taxon-name-part taxon-name-part-type="genus" reg="Goniothalamus">G.</tp:taxon-name-part> <tp:taxon-name-part taxon-name-part-type="species" reg="gabriacianus">gabriacianus</tp:taxon-name-part></tp:taxon-name></italic></bold>
                      </td></tr></tbody></table></table-wrap></sec></tp:treatment-sec><tp:treatment-sec><!--Section generated to contain objects referenced in tp:taxon-treatment.--><fig id="F2" position="float" orientation="portrait"><object-id xmlns:xlink="http://www.w3.org/1999/xlink" content-type="doi" xlink:type="simple">10.3897/phytokeys..38995.figure2</object-id><object-id xmlns:xlink="http://www.w3.org/1999/xlink" content-type="arpha" xlink:type="simple">8ABC5EED-1504-5997-BD17-11D0E3E7F24F</object-id><label>Figure 2.</label><caption><p><italic><tp:taxon-name><tp:taxon-name-part taxon-name-part-type="genus" reg="Goniothalamus">Goniothalamus</tp:taxon-name-part> <tp:taxon-name-part taxon-name-part-type="species" reg="calvicarpu">calvicarpu</tp:taxon-name-part></tp:taxon-name></italic>s Craib <bold>A</bold> leafy branch <bold>B</bold> leaves (abaxial) <bold>C</bold> fruit <bold>D</bold> flower (epibiotic sepels); <italic><tp:taxon-name><tp:taxon-name-part taxon-name-part-type="genus" reg="Goniothalamus">Goniothalamus</tp:taxon-name-part> <tp:taxon-name-part taxon-name-part-type="species" reg="cheliensis">cheliensis</tp:taxon-name-part></tp:taxon-name></italic> Hu <bold>E</bold> leafy branch <bold>F</bold> leaves (abaxial) <bold>G</bold> flower <bold>H</bold> flower (picked petals, showing stamens and carpels) <bold>I</bold> dissected flowers. Photographed by H.B. Ding.</p></caption><graphic xmlns:xlink="http://www.w3.org/1999/xlink" xlink:href="phytokeys-138-017-g002.jpg" position="float" orientation="portrait" xlink:type="simple" id="oo_370039.jpg"><uri content-type="original_file" xlink:type="simple">https://binary.pensoft.net/fig/370039</uri></graphic></fig></tp:treatment-sec><ref-list><ref id="B6"><mixed-citation xmlns:xlink="http://www.w3.org/1999/xlink" xlink:type="simple"><person-group><name name-style="western"><surname>Saunders</surname><given-names>RMK</given-names></name><name name-style="western"><surname>Chalermglin</surname><given-names>P</given-names></name></person-group> (<year>2008</year>) <article-title>A synopsis of <italic><tp:taxon-name><tp:taxon-name-part taxon-name-part-type="genus">Goniothalamus</tp:taxon-name-part></tp:taxon-name></italic> species (<tp:taxon-name><tp:taxon-name-part taxon-name-part-type="family">Annonaceae</tp:taxon-name-part></tp:taxon-name>) in Thailand, with description of three new species.</article-title><source>Botanical Journal of the Linnean Society</source><volume>156</volume>(<issue>3</issue>): <fpage>355</fpage>–<lpage>384</lpage>. <ext-link xlink:type="simple" ext-link-type="doi" xlink:href="10.1111/j.1095-8339.2007.00762.x">https://doi.org/10.1111/j.1095-8339.2007.00762.x</ext-link></mixed-citation></ref><ref id="B3"><mixed-citation xmlns:xlink="http://www.w3.org/1999/xlink" xlink:type="simple"><person-group><name name-style="western"><surname>Li</surname><given-names>BT</given-names></name><name name-style="western"><surname>Gilbert</surname><given-names>MG</given-names></name><name name-style="western"><surname>Schatz</surname><given-names>G</given-names></name></person-group> (<year>2011</year>) <article-title><italic><tp:taxon-name><tp:taxon-name-part taxon-name-part-type="genus">Goniothalamus</tp:taxon-name-part></tp:taxon-name></italic>.</article-title> In: <person-group><name name-style="western"><surname>Wu</surname><given-names>ZH</given-names></name><name name-style="western"><surname>Raven</surname><given-names>PH</given-names></name><name name-style="western"><surname>Hong</surname><given-names>DY</given-names></name></person-group> (<role>Eds</role>) <issue-title>Flora of China (Vol.</issue-title><source>19). Science Press, Beijing, and Missouri Botanical Garden Press, St. Louis</source>, <fpage>684</fpage>–<lpage>687</lpage>.</mixed-citation></ref><ref id="B5"><mixed-citation xmlns:xlink="http://www.w3.org/1999/xlink" xlink:type="simple"><person-group><name name-style="western"><surname>Newman</surname><given-names>M</given-names></name><name name-style="western"><surname>Ketphanh</surname><given-names>S</given-names></name><name name-style="western"><surname>Svengsuksa</surname><given-names>B</given-names></name><name name-style="western"><surname>Thomas</surname><given-names>P</given-names></name><name name-style="western"><surname>Sengdala</surname><given-names>K</given-names></name><name name-style="western"><surname>Lamxay</surname><given-names>V</given-names></name><name name-style="western"><surname>Armstrong</surname><given-names>K</given-names></name></person-group> (<year>2007</year>) <source>A Checklist of the Vascular Plants of Lao PDR.</source><publisher-name>Royal Botanic Garden</publisher-name>, <publisher-loc>Edinburgh</publisher-loc>, <size units="page">394 pp</size>.</mixed-citation></ref><ref id="B2"><mixed-citation xmlns:xlink="http://www.w3.org/1999/xlink" xlink:type="simple"><person-group><name name-style="western"><surname>Lee</surname><given-names>YM</given-names></name></person-group> (<year>2016</year>) A checklist of plants in Lao PDR. Korea National Arboretum of the Forest Service, 402 pp.</mixed-citation></ref></ref-list></tp:taxon-treatment>
